# Supplementary material for: Synthesis and Structural Analysis of New (−)-Cytisine Squaramides
Source: Molecules. 2025 Mar 1;30(5):1135. doi: 10.3390/molecules30051135 (PMC11901779; doi:10.3390/molecules30051135)
Supplement: Supplementary file 1 [file molecules-30-01135-s001.zip]

Archive with 1 entries (1 files):
- molecules-3486266-supplementary.pdf
